# Supplementary material for: Pathway of PPAR-gamma coactivators in thermogenesis: a pivotal traditional Chinese medicine-associated target for individualized treatment of rheumatoid arthritis
Source: Oncotarget. 2016 Feb 16;7(13):15885–900. doi: 10.18632/oncotarget.7419 (PMC4941284; doi:10.18632/oncotarget.7419)
Supplement: Supplementary file 3 [file oncotarget-07-15885-s003.xls]

## Sheet: Sheet1
Table S2 Topological features of 74 key nodes in the network based on the direct interactions between putative targets and known RA-related targets
	Degree	nCloseness	nBetweenness	Coreness
ADCY1	29	8.2788	1.99953	15
ADRB1	21	8.48993	5.24597	14
ADRB2	20	8.52139	2.01474	14
ADRB3	16	8.47855	1.21384	14
ADRBK1	14	8.46154	2.41513	8
AGTR2	22	8.1877	0.823828	15
AKT1	24	8.70912	5.58013	8
ALDH1A2	9	8.28693	3.34929	5
AR	25	8.73016	4.90622	8
CD4	10	8.35535	0.926157	6
CD80	13	8.40532	0.755458	8
CD86	13	8.40532	0.755458	8
CDK7	11	8.3169	2.09514	7
CHRM3	11	8.16392	0.971636	8
CHUK	19	8.59667	2.57343	8
CREBBP	26	8.70014	3.31126	8
CTNNB1	12	8.47571	0.385149	8
ESR1	26	8.67329	4.29758	8
ESR2	14	8.50992	1.37039	7
ESRRA	8	8.20363	0.307816	6
FSHR	16	8.24104	0.464274	14
GLP1R	15	8.16392	0.312537	14
GNAI1	25	8.49564	3.90408	15
GNG2	36	8.47004	2.74202	15
HCK	6	8.17183	0.362167	5
HDAC1	20	8.56176	3.25258	8
HDAC3	16	8.45871	0.629426	8
HIF1A	13	8.45871	2.86582	7
HSPA1A	15	8.52426	1.31598	8
HSPA8	10	8.33883	0.462378	7
IFNG	9	8.25179	0.378917	6
IFNGR2	9	8.33608	0.3733	7
IKBKB	17	8.57337	1.99195	8
IL1B	7	8.4109	0.639371	5
JUN	30	8.76646	6.30861	8
LCK	17	8.56466	1.95359	8
LHCGR	15	8.20363	0.334729	14
MAPK1	17	8.65845	5.52808	8
MDM2	14	8.67329	5.64295	8
MED1	34	8.63481	7.37411	8
NCOA1	20	8.56756	1.57648	8
NCOA2	17	8.57337	1.36624	8
NFKB1	25	8.69715	7.56539	8
NFKB2	13	8.43615	1.01841	8
NR1H4	12	8.2788	0.698966	6
NR1I3	7	8.20629	1.0675	5
NR3C1	27	8.74827	7.85334	8
NR5A1	8	8.35259	0.788218	6
NRIP1	17	8.55597	1.66455	8
OPRK1	17	8.23836	0.934285	15
OPRM1	19	8.16656	1.97015	15
PARP1	9	8.48993	0.471297	7
PDPK1	21	8.66438	3.49132	8
PIK3CA	18	8.49564	2.9815	8
PIK3CG	35	8.51565	3.93337	15
POMC	20	8.26257	1.51887	15
PPARG	16	8.44459	2.03352	8
PRKCD	14	8.55886	2.53018	8
PTGIR	19	8.24373	0.935561	14
PTK2B	12	8.43052	1.73919	8
RAF1	18	8.71512	3.92317	8
RARA	21	8.45588	2.54491	8
RARB	11	8.4137	0.865074	6
RXRA	23	8.58792	2.93882	8
RXRB	12	8.34708	1.05735	7
SMAD2	14	8.56756	2.55502	8
SRC	24	8.68819	5.43782	8
STAT5B	10	8.46154	2.44897	6
THRA	12	8.4672	0.971547	7
TNF	9	8.32511	0.397821	5
TOP2A	12	8.51279	1.68681	7
TP53	31	8.73016	6.09657	8
TSHR	16	8.23032	0.423937	14
VDR	12	8.38581	1.92632	8
