# Supplementary material for: Pathway of PPAR-gamma coactivators in thermogenesis: a pivotal traditional Chinese medicine-associated target for individualized treatment of rheumatoid arthritis
Source: Oncotarget. 2016 Feb 16;7(13):15885–900. doi: 10.18632/oncotarget.7419 (PMC4941284; doi:10.18632/oncotarget.7419)
Supplement: Supplementary file 4 [file oncotarget-07-15885-s004.xlsx]

## Sheet: Compositive compounds in WTD
Table S3 Composite compounds of each ingredient in WTD
Herbname	Chemname	CID
Radix Aconiti (川乌 chuan wu)	Aldohypaconitine	5317220
Radix Aconiti (川乌 chuan wu)	Carmicheline	170157
Radix Aconiti (川乌 chuan wu)	Dehydrobrowniine	165269
Radix Aconiti (川乌 chuan wu)	Delphinine	97909
Radix Aconiti (川乌 chuan wu)	Hokbusine A	55503
Radix Aconiti (川乌 chuan wu)	Mesaconitine	17679
Radix Aconiti (川乌 chuan wu)	Mild aconitate	22393
Radix Aconiti (川乌 chuan wu)	Napellonine	120706
Radix Aconiti (川乌 chuan wu)	Neojiangyouaconitine	196801
Radix Aconiti (川乌 chuan wu)	Senbusine A	24883913
Radix Aconiti (川乌 chuan wu)	Talatisamine	159891
Radix Aconiti (川乌 chuan wu)	Violdelphin	3083066
Radix Aconiti (川乌 chuan wu)	aconitine	245005
Radix Aconiti (川乌 chuan wu)	Bullatine B	120682
Radix Aconiti (川乌 chuan wu)	Carnosifloside I	11953915
Radix Aconiti (川乌 chuan wu)	Hypaphorine	160488
Radix Aconiti (川乌 chuan wu)	Karanjin	100633
Radix Aconiti (川乌 chuan wu)	Mescaline	4076
Radix Aconiti (川乌 chuan wu)	Salvianolic acid A	5281793
Radix Aconiti (川乌 chuan wu)	Songorine	120706
Radix Aconiti (川乌 chuan wu)	Sophocarpine	115269
Radix Aconiti (川乌 chuan wu)	Uralene	192490
Herba Ephedrae (麻黄 ma huang)	(+)-N-Methylpseudoephedrine	7059596
Herba Ephedrae (麻黄 ma huang)	(+)-Terpinen-4-ol	2724161
Herba Ephedrae (麻黄 ma huang)	1,4-Cineole	10106
Herba Ephedrae (麻黄 ma huang)	1,5-DIMETHYLNAPHTHALENE	11306
Herba Ephedrae (麻黄 ma huang)	1-Hexanol	8103
Herba Ephedrae (麻黄 ma huang)	1-octanol	957
Herba Ephedrae (麻黄 ma huang)	1-OCTEN-3-OL	18827
Herba Ephedrae (麻黄 ma huang)	2,4-DECADIENAL	5283349
Herba Ephedrae (麻黄 ma huang)	2,6-DIMETHYLNAPHTHALENE	11387
Herba Ephedrae (麻黄 ma huang)	2-Acetyltoluene	11340
Herba Ephedrae (麻黄 ma huang)	2H-Indol-2-one, 1,3-dihydro-3,3-bis(4-hydroxyphenyl)-, mixt. with (S-(R*,R*))-alpha-(1-aminoethyl)benzenemethanol and alpha,alpha-dimethylbenzeneethanamine	3055193
Herba Ephedrae (麻黄 ma huang)	2-Methyl-6-heptanone	13572
Herba Ephedrae (麻黄 ma huang)	3-Methoxyherbacetin	5319442
Herba Ephedrae (麻黄 ma huang)	3-METHYLPHENANTHRENE	13258
Herba Ephedrae (麻黄 ma huang)	4-Formyl-1,3-dimethylcyclohex-1-ene	93375
Herba Ephedrae (麻黄 ma huang)	6,10,14-Trimethylpentadecan-2-ol	530418
Herba Ephedrae (麻黄 ma huang)	acetic acid	176
Herba Ephedrae (麻黄 ma huang)	ACETOPHENONE	7410
Herba Ephedrae (麻黄 ma huang)	Acetylbenzoyl	11363
Herba Ephedrae (麻黄 ma huang)	Afzelin	5316673
Herba Ephedrae (麻黄 ma huang)	ALPHA-IONONE	5282108
Herba Ephedrae (麻黄 ma huang)	ALPHA-PINENE	6654
Herba Ephedrae (麻黄 ma huang)	apigenin	5280443
Herba Ephedrae (麻黄 ma huang)	benzaldehyde	240
Herba Ephedrae (麻黄 ma huang)	beta-Cyclocitral	9895
Herba Ephedrae (麻黄 ma huang)	beta-Eudesmol	91457
Herba Ephedrae (麻黄 ma huang)	BETA-IONONE	638014
Herba Ephedrae (麻黄 ma huang)	BETA-PINENE	14896
Herba Ephedrae (麻黄 ma huang)	Bs factor	14296
Herba Ephedrae (麻黄 ma huang)	C02806	5280544
Herba Ephedrae (麻黄 ma huang)	C10185	5281698
Herba Ephedrae (麻黄 ma huang)	C12635	5282156
Herba Ephedrae (麻黄 ma huang)	camphor	2537
Herba Ephedrae (麻黄 ma huang)	CARVACROL	10364
Herba Ephedrae (麻黄 ma huang)	CHEMBL538921	5315206
Herba Ephedrae (麻黄 ma huang)	Citronellol	8842
Herba Ephedrae (麻黄 ma huang)	cuminaldehyde	326
Herba Ephedrae (麻黄 ma huang)	cuminyl alcohol	325
Herba Ephedrae (麻黄 ma huang)	Decanoic acid	2969
Herba Ephedrae (麻黄 ma huang)	dibenzofuran	568
Herba Ephedrae (麻黄 ma huang)	dibutyl phthalate	3026
Herba Ephedrae (麻黄 ma huang)	Dihydro-beta-ionone	519382
Herba Ephedrae (麻黄 ma huang)	DIISOBUTYL PHTHALATE	6782
Herba Ephedrae (麻黄 ma huang)	Dipentene	22311
Herba Ephedrae (麻黄 ma huang)	d-Norephedrine	441457
Herba Ephedrae (麻黄 ma huang)	d-Piperitone	61362
Herba Ephedrae (麻黄 ma huang)	EGCG	65064
Herba Ephedrae (麻黄 ma huang)	Ephedroxane	161171
Herba Ephedrae (麻黄 ma huang)	Epicatechin	72276
Herba Ephedrae (麻黄 ma huang)	ethanol	702
Herba Ephedrae (麻黄 ma huang)	Eucalyptol	2758
Herba Ephedrae (麻黄 ma huang)	GAMMA-TERPINENE	7461
Herba Ephedrae (麻黄 ma huang)	GERANIOL	637566
Herba Ephedrae (麻黄 ma huang)	guaiazulene	3515
Herba Ephedrae (麻黄 ma huang)	HENEICOSANE	12403
Herba Ephedrae (麻黄 ma huang)	HEPTADECANE	12398
Herba Ephedrae (麻黄 ma huang)	HEPTANOIC ACID	8094
Herba Ephedrae (麻黄 ma huang)	Hexahydrofarnesyl acetone	10408
Herba Ephedrae (麻黄 ma huang)	HEXANAL	6184
Herba Ephedrae (麻黄 ma huang)	HEXANOIC ACID	8892
Herba Ephedrae (麻黄 ma huang)	Isobutyl benzoate	61048
Herba Ephedrae (麻黄 ma huang)	lauric acid	3893
Herba Ephedrae (麻黄 ma huang)	l-Ephedrine	9294
Herba Ephedrae (麻黄 ma huang)	Leucoefdin	3081374
Herba Ephedrae (麻黄 ma huang)	Leucopelargonidin	3286789
Herba Ephedrae (麻黄 ma huang)	Linalool	6549
Herba Ephedrae (麻黄 ma huang)	Linalool oxide	22310
Herba Ephedrae (麻黄 ma huang)	linoleic acid	5280450
Herba Ephedrae (麻黄 ma huang)	linolenic acid	5280934
Herba Ephedrae (麻黄 ma huang)	Methyl 2-furoate	11902
Herba Ephedrae (麻黄 ma huang)	METHYL ACETATE	6584
Herba Ephedrae (麻黄 ma huang)	METHYL BENZOATE	7150
Herba Ephedrae (麻黄 ma huang)	METHYL PALMITATE	8181
Herba Ephedrae (麻黄 ma huang)	Methyl tridecyl ketone	61303
Herba Ephedrae (麻黄 ma huang)	M-XYLENE	7929
Herba Ephedrae (麻黄 ma huang)	naphthalene	931
Herba Ephedrae (麻黄 ma huang)	N-Benzylmethylamine	7669
Herba Ephedrae (麻黄 ma huang)	NEROLIDOL	5284507
Herba Ephedrae (麻黄 ma huang)	NONADECANE	12401
Herba Ephedrae (麻黄 ma huang)	NONANAL	31289
Herba Ephedrae (麻黄 ma huang)	NONANOIC ACID	8158
Herba Ephedrae (麻黄 ma huang)	Norephedrine	26934
Herba Ephedrae (麻黄 ma huang)	OCTADECANE	11635
Herba Ephedrae (麻黄 ma huang)	octanoic acid	379
Herba Ephedrae (麻黄 ma huang)	oxalic acid	971
Herba Ephedrae (麻黄 ma huang)	palmitic acid	985
Herba Ephedrae (麻黄 ma huang)	P-CYMENE	7463
Herba Ephedrae (麻黄 ma huang)	PENTADECANOIC ACID	13849
Herba Ephedrae (麻黄 ma huang)	PHENANTHRENE	995
Herba Ephedrae (麻黄 ma huang)	PSEUDOEPHEDRINE	7028
Herba Ephedrae (麻黄 ma huang)	Rose oxide	27866
Herba Ephedrae (麻黄 ma huang)	Sabinen	18818
Herba Ephedrae (麻黄 ma huang)	Safranal	61041
Herba Ephedrae (麻黄 ma huang)	salicylic acid	338
Herba Ephedrae (麻黄 ma huang)	stearic acid	5281
Herba Ephedrae (麻黄 ma huang)	STYRENE	7501
Herba Ephedrae (麻黄 ma huang)	Sulcatone	9862
Herba Ephedrae (麻黄 ma huang)	Syringoside	5316860
Herba Ephedrae (麻黄 ma huang)	Terpineol	17100
Herba Ephedrae (麻黄 ma huang)	TERPINOLENE	11463
Herba Ephedrae (麻黄 ma huang)	TETRACOSANE	12592
Herba Ephedrae (麻黄 ma huang)	Tetradecanoic acid	11005
Herba Ephedrae (麻黄 ma huang)	THYMOL	6989
Herba Ephedrae (麻黄 ma huang)	Tiglic aldehyde	5321950
Herba Ephedrae (麻黄 ma huang)	trans-2-Nonenal	5283335
Herba Ephedrae (麻黄 ma huang)	Tricin	5281702
Herba Ephedrae (麻黄 ma huang)	TRICOSANE	12534
Herba Ephedrae (麻黄 ma huang)	Tybraine	64782
Herba Ephedrae (麻黄 ma huang)	Vitexin 2''-rhamnoside	5282151
Herba Ephedrae (麻黄 ma huang)	(-)-Epiafzelechin	443639
Herba Ephedrae (麻黄 ma huang)	7-Demethylsuberosin	5316525
Herba Ephedrae (麻黄 ma huang)	alpha-Teripineol	17100
Herba Ephedrae (麻黄 ma huang)	Cibarian	100275
Herba Ephedrae (麻黄 ma huang)	cis-p-2-Menthen-1-ol	6427100
Herba Ephedrae (麻黄 ma huang)	delta-Terpineol	81722
Herba Ephedrae (麻黄 ma huang)	Dimethyl phthalate	8554
Herba Ephedrae (麻黄 ma huang)	Glucoraphanin	9548633
Herba Ephedrae (麻黄 ma huang)	Kaempferol-7-rhamnoside	44258922
Herba Ephedrae (麻黄 ma huang)	Myricadiol	3084282
Herba Ephedrae (麻黄 ma huang)	Norerythrostachaldine	5281283
Herba Ephedrae (麻黄 ma huang)	Phenethyl caffeate	5281787
Herba Ephedrae (麻黄 ma huang)	Pseudoginsenoside F11	3036752
Radix Astragali (黄芪 huang qi)	(+)-Syringaresinol	443023
Radix Astragali (黄芪 huang qi)	2',4',5,7-Tetrahydroxyisoflavone	5282074
Radix Astragali (黄芪 huang qi)	2-Methyl-3-pyridinol	70719
Radix Astragali (黄芪 huang qi)	3-Glc-soyasapogenol B	25201040
Radix Astragali (黄芪 huang qi)	7-Ddifg	125142
Radix Astragali (黄芪 huang qi)	7-O-Methyl isomucronulatol	5319689
Radix Astragali (黄芪 huang qi)	9-Benzyloxy-3,8-dimethoxypterocarpan	376538
Radix Astragali (黄芪 huang qi)	acetoin	179
Radix Astragali (黄芪 huang qi)	Astragaloside A	122690
Radix Astragali (黄芪 huang qi)	Astragaloside II	369514
Radix Astragali (黄芪 huang qi)	Astragaloside III	441905
Radix Astragali (黄芪 huang qi)	Astragaloside V	24883963
Radix Astragali (黄芪 huang qi)	Astragaloside VI	24893889
Radix Astragali (黄芪 huang qi)	Astragaloside VII	24883692
Radix Astragali (黄芪 huang qi)	betaine	247
Radix Astragali (黄芪 huang qi)	BETA-SITOSTEROL	222284
Radix Astragali (黄芪 huang qi)	C12635	5282156
Radix Astragali (黄芪 huang qi)	Calycosin	5280448
Radix Astragali (黄芪 huang qi)	CHEMBL554178	44179423
Radix Astragali (黄芪 huang qi)	CID11972371	11972371
Radix Astragali (黄芪 huang qi)	Cycloastragenol	44144539
Radix Astragali (黄芪 huang qi)	Fagarsterol	73040
Radix Astragali (黄芪 huang qi)	formononetin	5280378
Radix Astragali (黄芪 huang qi)	Isorhamnetin	5281654
Radix Astragali (黄芪 huang qi)	Kumatakenin	5318869
Radix Astragali (黄芪 huang qi)	L-Canavanine sulfate	11957500
Radix Astragali (黄芪 huang qi)	LUPENONE	92158
Radix Astragali (黄芪 huang qi)	Methyl 2,4-di-O-acetyl-3,6-di-O-methylhexopyranoside	537969
Radix Astragali (黄芪 huang qi)	Methylnissolin	5319733
Radix Astragali (黄芪 huang qi)	NSC604926	5386259
Radix Astragali (黄芪 huang qi)	Prunetin	5281804
Radix Astragali (黄芪 huang qi)	quercetin	5280343
Radix Astragali (黄芪 huang qi)	Rhamnocitrin	5320946
Radix Astragali (黄芪 huang qi)	Soyasaponin	5321411
Radix Astragali (黄芪 huang qi)	Astragaloside Ⅰ	71571455
Radix Astragali (黄芪 huang qi)	Astragaloside Ⅳ	13943297
Radix Astragali (黄芪 huang qi)	Folinic acid	6006
Radix Astragali (黄芪 huang qi)	Foliosidine	2837663
Radix Astragali (黄芪 huang qi)	Gamma-Sitosterol	457801
Radix Glycyrrhizae (甘草 gan cao)	(-)-Lavandulol	5464156
Radix Glycyrrhizae (甘草 gan cao)	(3|A,20|A)-3-hydroxy-11-oxo-olean-12-en-29-oic acid	112111
Radix Glycyrrhizae (甘草 gan cao)	(5-Acetyl-2-furyl)furylmethane	529913
Radix Glycyrrhizae (甘草 gan cao)	.beta.-Glycyrrhetinic acid	3230
Radix Glycyrrhizae (甘草 gan cao)	1-(1H-Pyrrol-2-yl)ethanone	14079
Radix Glycyrrhizae (甘草 gan cao)	1-(5-Methyl-2-furyl)propane-1,2-dione	70968
Radix Glycyrrhizae (甘草 gan cao)	1-Methoxyphaseollidin	480873
Radix Glycyrrhizae (甘草 gan cao)	1-Octacosanol	68406
Radix Glycyrrhizae (甘草 gan cao)	2,3,5-Trimethylpyrazine	26808
Radix Glycyrrhizae (甘草 gan cao)	2,3-butanediol	262
Radix Glycyrrhizae (甘草 gan cao)	2,4',6'-Trihydroxy-3'-prenylchalcone	11992148
Radix Glycyrrhizae (甘草 gan cao)	24-Hydroxyglycyrrhetic acid	5318220
Radix Glycyrrhizae (甘草 gan cao)	2-Acetyl-1-methylpyrrole	61240
Radix Glycyrrhizae (甘草 gan cao)	2-ACETYL-5-METHYLFURAN	14514
Radix Glycyrrhizae (甘草 gan cao)	2-Acetylfuran	14505
Radix Glycyrrhizae (甘草 gan cao)	2-Butanone	6569
Radix Glycyrrhizae (甘草 gan cao)	2-Formylpyrrole	13854
Radix Glycyrrhizae (甘草 gan cao)	2-Furaldehyde	7362
Radix Glycyrrhizae (甘草 gan cao)	2-Furanmethanol	7361
Radix Glycyrrhizae (甘草 gan cao)	2-Phenylbutyric acid	7012
Radix Glycyrrhizae (甘草 gan cao)	2-PHENYLETHANOL	6054
Radix Glycyrrhizae (甘草 gan cao)	3-Benzofuranol, 2-(4-hydroxy-3-(3-methyl-2-butenyl)phenyl)-5,6-dimethoxy-	133867
Radix Glycyrrhizae (甘草 gan cao)	3-Hydroxyglabrol	480854
Radix Glycyrrhizae (甘草 gan cao)	3-Oxo-11,13(18)-oleanadien-28-oic acid	636573
Radix Glycyrrhizae (甘草 gan cao)	4-Hydroxychalcone	5282361
Radix Glycyrrhizae (甘草 gan cao)	4-Methoxyphenol	9015
Radix Glycyrrhizae (甘草 gan cao)	4'-O-Methylisoflavone	439901
Radix Glycyrrhizae (甘草 gan cao)	5,6,7,8-Tetrahydro-4-methylquinoline	185667
Radix Glycyrrhizae (甘草 gan cao)	5-Methoxypsoralen	2355
Radix Glycyrrhizae (甘草 gan cao)	5-Methyl-2-furaldehyde	12097
Radix Glycyrrhizae (甘草 gan cao)	5-O-Methylglycyrol	5319666
Radix Glycyrrhizae (甘草 gan cao)	7,4'-Dihydroxyflavone	5282073
Radix Glycyrrhizae (甘草 gan cao)	7-O-Methyl isomucronulatol	5319689
Radix Glycyrrhizae (甘草 gan cao)	acetoin	179
Radix Glycyrrhizae (甘草 gan cao)	Acetol	8299
Radix Glycyrrhizae (甘草 gan cao)	alanine	602
Radix Glycyrrhizae (甘草 gan cao)	apiin	25244999
Radix Glycyrrhizae (甘草 gan cao)	Apioglycyrrhizin	195343
Radix Glycyrrhizae (甘草 gan cao)	Araboglycyrrhizin	195342
Radix Glycyrrhizae (甘草 gan cao)	aspirin	2244
Radix Glycyrrhizae (甘草 gan cao)	Astragalin	5282102
Radix Glycyrrhizae (甘草 gan cao)	Baohuoside-1	5745470
Radix Glycyrrhizae (甘草 gan cao)	BENZOFURAN	9223
Radix Glycyrrhizae (甘草 gan cao)	Bs factor	14296
Radix Glycyrrhizae (甘草 gan cao)	Butyric acid, furfuryl ester	61167
Radix Glycyrrhizae (甘草 gan cao)	BUTYRIC ANHYDRIDE	7798
Radix Glycyrrhizae (甘草 gan cao)	CHEMBL229885	11099375
Radix Glycyrrhizae (甘草 gan cao)	CHEMBL538921	5315206
Radix Glycyrrhizae (甘草 gan cao)	CHEMBL590636	14604077
Radix Glycyrrhizae (甘草 gan cao)	CHEMBL591772	15380912
Radix Glycyrrhizae (甘草 gan cao)	CHEMBL591773	10336244
Radix Glycyrrhizae (甘草 gan cao)	CHEMBL594996	14187172
Radix Glycyrrhizae (甘草 gan cao)	CHEMBL606241	10046166
Radix Glycyrrhizae (甘草 gan cao)	CID6325273	6325273
Radix Glycyrrhizae (甘草 gan cao)	citric acid	311
Radix Glycyrrhizae (甘草 gan cao)	Diacetone alcohol	31256
Radix Glycyrrhizae (甘草 gan cao)	dibutyl phthalate	3026
Radix Glycyrrhizae (甘草 gan cao)	Dihydro-2-methyl-3(2H)-furanone	18522
Radix Glycyrrhizae (甘草 gan cao)	Echinatin	6442675
Radix Glycyrrhizae (甘草 gan cao)	estriol	5756
Radix Glycyrrhizae (甘草 gan cao)	ferulic acid	445858
Radix Glycyrrhizae (甘草 gan cao)	formononetin	5280378
Radix Glycyrrhizae (甘草 gan cao)	Furfuryl acetate	12170
Radix Glycyrrhizae (甘草 gan cao)	Furfuryl ether	263034
Radix Glycyrrhizae (甘草 gan cao)	Furfuryl propionate	61166
Radix Glycyrrhizae (甘草 gan cao)	Furfurylthiol formate	62144
Radix Glycyrrhizae (甘草 gan cao)	Galangin	5281616
Radix Glycyrrhizae (甘草 gan cao)	gamma-Butyrolactone	7302
Radix Glycyrrhizae (甘草 gan cao)	gamma-Caprolactone	12756
Radix Glycyrrhizae (甘草 gan cao)	Gamma-nonalactone	7710
Radix Glycyrrhizae (甘草 gan cao)	Gancaonin B	5317479
Radix Glycyrrhizae (甘草 gan cao)	Gancaonin C	6450959
Radix Glycyrrhizae (甘草 gan cao)	Gancaonin D	5317481
Radix Glycyrrhizae (甘草 gan cao)	Gancaonin E	480770
Radix Glycyrrhizae (甘草 gan cao)	Gancaonin O	6450964
Radix Glycyrrhizae (甘草 gan cao)	Gancaonin P	5481966
Radix Glycyrrhizae (甘草 gan cao)	Gancaonin Q	480802
Radix Glycyrrhizae (甘草 gan cao)	Gancaonin R	480815
Radix Glycyrrhizae (甘草 gan cao)	Gancaonin S	480816
Radix Glycyrrhizae (甘草 gan cao)	Gancaonin U	480818
Radix Glycyrrhizae (甘草 gan cao)	Gancaonin V	480817
Radix Glycyrrhizae (甘草 gan cao)	Glabranin	124049
Radix Glycyrrhizae (甘草 gan cao)	Glabrene	480774
Radix Glycyrrhizae (甘草 gan cao)	Glabric acid	46173993
Radix Glycyrrhizae (甘草 gan cao)	Glabridin	124052
Radix Glycyrrhizae (甘草 gan cao)	Glabrone	5317652
Radix Glycyrrhizae (甘草 gan cao)	GLUTAMIC ACID	611
Radix Glycyrrhizae (甘草 gan cao)	Glycamil	62074
Radix Glycyrrhizae (甘草 gan cao)	Glycycoumarin	5317756
Radix Glycyrrhizae (甘草 gan cao)	Glycyrin	480787
Radix Glycyrrhizae (甘草 gan cao)	Glycyrol	5320083
Radix Glycyrrhizae (甘草 gan cao)	GLYCYRRHETINIC ACID	10114
Radix Glycyrrhizae (甘草 gan cao)	Glycyrrhetol	10479222
Radix Glycyrrhizae (甘草 gan cao)	Glycyrrhizic acid ammonium salt	16213697
Radix Glycyrrhizae (甘草 gan cao)	Glycyrrhizinic acid	14982
Radix Glycyrrhizae (甘草 gan cao)	Glyinflanin B	480799
Radix Glycyrrhizae (甘草 gan cao)	Glyinflanin C	480800
Radix Glycyrrhizae (甘草 gan cao)	Glyuranolide	195396
Radix Glycyrrhizae (甘草 gan cao)	Glyzaglabrin	5317777
Radix Glycyrrhizae (甘草 gan cao)	guaifenesin	3516
Radix Glycyrrhizae (甘草 gan cao)	Herniarin	10748
Radix Glycyrrhizae (甘草 gan cao)	Hispaglabridin A	442774
Radix Glycyrrhizae (甘草 gan cao)	hydrocinnamic acid	107
Radix Glycyrrhizae (甘草 gan cao)	indole	798
Radix Glycyrrhizae (甘草 gan cao)	Inflacoumarin A	5318437
Radix Glycyrrhizae (甘草 gan cao)	Inflasaponin I	11968745
Radix Glycyrrhizae (甘草 gan cao)	Inflasaponin IV	6325076
Radix Glycyrrhizae (甘草 gan cao)	Isoglycyrol	124050
Radix Glycyrrhizae (甘草 gan cao)	Isolicoflavonol	5318585
Radix Glycyrrhizae (甘草 gan cao)	isoliquiritigenin	638278
Radix Glycyrrhizae (甘草 gan cao)	Isoliquiritin	5318591
Radix Glycyrrhizae (甘草 gan cao)	Isoononin	5318619
Radix Glycyrrhizae (甘草 gan cao)	Isoquercitrin	5280804
Radix Glycyrrhizae (甘草 gan cao)	Isoschaftoside	3084995
Radix Glycyrrhizae (甘草 gan cao)	Kanzonol H	480863
Radix Glycyrrhizae (甘草 gan cao)	Katonic acid	11080976
Radix Glycyrrhizae (甘草 gan cao)	licochalcone a	5318998
Radix Glycyrrhizae (甘草 gan cao)	Licochalcone B	5318999
Radix Glycyrrhizae (甘草 gan cao)	Licodione	439528
Radix Glycyrrhizae (甘草 gan cao)	Licoflavone	5319000
Radix Glycyrrhizae (甘草 gan cao)	Licoflavonol	5481964
Radix Glycyrrhizae (甘草 gan cao)	Licoisoflavone B	5481234
Radix Glycyrrhizae (甘草 gan cao)	Licoricesaponin C2	452864
Radix Glycyrrhizae (甘草 gan cao)	Licoricidin	480865
Radix Glycyrrhizae (甘草 gan cao)	Licoricone	5319013
Radix Glycyrrhizae (甘草 gan cao)	Licoriisoflavan A	196831
Radix Glycyrrhizae (甘草 gan cao)	Linalool oxide	22310
Radix Glycyrrhizae (甘草 gan cao)	linalool oxide B (cis-THF)	6428573
Radix Glycyrrhizae (甘草 gan cao)	Liquiritigenin	1889
Radix Glycyrrhizae (甘草 gan cao)	Liquiritigenin	114829
Radix Glycyrrhizae (甘草 gan cao)	Liquiritigenin-7,4'-diglucoside	5319048
Radix Glycyrrhizae (甘草 gan cao)	Liquiritin	503737
Radix Glycyrrhizae (甘草 gan cao)	Liquoric acid	5319050
Radix Glycyrrhizae (甘草 gan cao)	Lupiwighteone	25246032
Radix Glycyrrhizae (甘草 gan cao)	malic acid	525
Radix Glycyrrhizae (甘草 gan cao)	MALTOL	8369
Radix Glycyrrhizae (甘草 gan cao)	m-Ethylphenyl acetate	76462
Radix Glycyrrhizae (甘草 gan cao)	MLS000697605	11596309
Radix Glycyrrhizae (甘草 gan cao)	Narcissoside	5481663
Radix Glycyrrhizae (甘草 gan cao)	Neoisoliquiritin	5320092
Radix Glycyrrhizae (甘草 gan cao)	Neolicuroside	6442433
Radix Glycyrrhizae (甘草 gan cao)	Neoliquiritin	5320102
Radix Glycyrrhizae (甘草 gan cao)	Neouralenol	5487011
Radix Glycyrrhizae (甘草 gan cao)	NSC108340	5380976
Radix Glycyrrhizae (甘草 gan cao)	Ononin	442813
Radix Glycyrrhizae (甘草 gan cao)	Phaseolinisoflavan	162412
Radix Glycyrrhizae (甘草 gan cao)	Pinocembrin	68071
Radix Glycyrrhizae (甘草 gan cao)	propionic acid	1032
Radix Glycyrrhizae (甘草 gan cao)	Pyrazine, 2-ethyl-6-methyl-	26332
Radix Glycyrrhizae (甘草 gan cao)	Quercetin der.	5316900
Radix Glycyrrhizae (甘草 gan cao)	Resacetophenone	6990
Radix Glycyrrhizae (甘草 gan cao)	RUTIN	5280805
Radix Glycyrrhizae (甘草 gan cao)	salicylic acid	338
Radix Glycyrrhizae (甘草 gan cao)	Schaftoside	442658
Radix Glycyrrhizae (甘草 gan cao)	Shinflavanone	197678
Radix Glycyrrhizae (甘草 gan cao)	Sigmoidin B	73205
Radix Glycyrrhizae (甘草 gan cao)	SINAPIC ACID	637775
Radix Glycyrrhizae (甘草 gan cao)	Soyasaponin	5321411
Radix Glycyrrhizae (甘草 gan cao)	Soyasaponin II	443614
Radix Glycyrrhizae (甘草 gan cao)	Tiglic aldehyde	5321950
Radix Glycyrrhizae (甘草 gan cao)	Umbelliferone	5281426
Radix Glycyrrhizae (甘草 gan cao)	Uralene	192490
Radix Glycyrrhizae (甘草 gan cao)	Uralenneoside	132594
Radix Glycyrrhizae (甘草 gan cao)	Uralenol	5315126
Radix Glycyrrhizae (甘草 gan cao)	Uralenolide	3082612
Radix Glycyrrhizae (甘草 gan cao)	Uralsaponin B	163744
Radix Glycyrrhizae (甘草 gan cao)	Dimethyl sebacate	7829
Radix Glycyrrhizae (甘草 gan cao)	Formononetin-7-glucoside	3733033
Radix Glycyrrhizae (甘草 gan cao)	Gamma-Sitosterol	457801
Radix Glycyrrhizae (甘草 gan cao)	Gancaonin F	5317482
Radix Glycyrrhizae (甘草 gan cao)	Gancaonin P-3'-methylether	5317483
Radix Glycyrrhizae (甘草 gan cao)	Ganoderic acid A	471002
Radix Glycyrrhizae (甘草 gan cao)	Gloeosteretriol	132365
Radix Glycyrrhizae (甘草 gan cao)	Licopyranocoumarin	122851
Radix Glycyrrhizae (甘草 gan cao)	Glycyphyllin	442412
Radix Glycyrrhizae (甘草 gan cao)	Glycyrol	753
Radix Glycyrrhizae (甘草 gan cao)	Glycyroside	44257223
Radix Glycyrrhizae (甘草 gan cao)	Glycyrrhisoflavanone	5317762
Radix Glycyrrhizae (甘草 gan cao)	Glycyrrhisoflavone	5317764
Radix Glycyrrhizae (甘草 gan cao)	Glycyrrhiza-flavonol A	5317765
Radix Glycyrrhizae (甘草 gan cao)	Glycyrrhizic acid	3495
Radix Glycyrrhizae (甘草 gan cao)	Glyeurysaponin	3083268
Radix Glycyrrhizae (甘草 gan cao)	Glyyunnanprosapogenin D	3083297
Radix Glycyrrhizae (甘草 gan cao)	Hispaglabridin B	5318057
Radix Glycyrrhizae (甘草 gan cao)	Hispidulin	5281628
Radix Glycyrrhizae (甘草 gan cao)	Isoliensinine	5274591
Radix Glycyrrhizae (甘草 gan cao)	Isoorientin	114776
Radix Glycyrrhizae (甘草 gan cao)	Isotrilobine	12310578
Radix Glycyrrhizae (甘草 gan cao)	Lensinine	160644
Radix Glycyrrhizae (甘草 gan cao)	Methyl linoleate	5284421
Radix Glycyrrhizae (甘草 gan cao)	Methylglyoxal	880
Radix Glycyrrhizae (甘草 gan cao)	Narwedine	10356588
Radix Glycyrrhizae (甘草 gan cao)	Neohancoside A	131802
Radix Glycyrrhizae (甘草 gan cao)	Neoisopulegol	24585
Radix Glycyrrhizae (甘草 gan cao)	Ononitol	5320294
Radix Glycyrrhizae (甘草 gan cao)	Phebalosin	188300
Radix Glycyrrhizae (甘草 gan cao)	Ruvoside	23292
Radix Glycyrrhizae (甘草 gan cao)	Tetrahydroharmine	218626
Radix Glycyrrhizae (甘草 gan cao)	Tetrahydropalmatine	72301
Radix Glycyrrhizae (甘草 gan cao)	Uralenin	5315125
Radix Glycyrrhizae (甘草 gan cao)	Uralenol-3-methylether	5315127
Radix Glycyrrhizae (甘草 gan cao)	Urea	1176
Radix Glycyrrhizae (甘草 gan cao)	Vicianin	656493
Radix Paeoniae Alba (白芍 bai shao)	1-(1H-Pyrrol-2-yl)ethanone	14079
Radix Paeoniae Alba (白芍 bai shao)	1,4-Dimethoxybenzene	9016
Radix Paeoniae Alba (白芍 bai shao)	1-butanol	263
Radix Paeoniae Alba (白芍 bai shao)	1-Pentanol	6276
Radix Paeoniae Alba (白芍 bai shao)	2,3-Dihydrofarnesol	5280341
Radix Paeoniae Alba (白芍 bai shao)	2-Acetylfuran	14505
Radix Paeoniae Alba (白芍 bai shao)	2-Furaldehyde	7362
Radix Paeoniae Alba (白芍 bai shao)	2-Furanmethanol	7361
Radix Paeoniae Alba (白芍 bai shao)	2-PHENYLETHANOL	6054
Radix Paeoniae Alba (白芍 bai shao)	3-HYDROXYPYRIDINE	7971
Radix Paeoniae Alba (白芍 bai shao)	4'-Hydroxyacetophenone	7469
Radix Paeoniae Alba (白芍 bai shao)	4'-Methoxyacetophenone	7476
Radix Paeoniae Alba (白芍 bai shao)	4-nonylphenol	1752
Radix Paeoniae Alba (白芍 bai shao)	5-Methyl-2-furaldehyde	12097
Radix Paeoniae Alba (白芍 bai shao)	6-Decanoyl-4,7-dimethoxy-2,3-dimethylbenzofuran	39300
Radix Paeoniae Alba (白芍 bai shao)	Acetovanillone	2214
Radix Paeoniae Alba (白芍 bai shao)	Albiflorin R1	5317181
Radix Paeoniae Alba (白芍 bai shao)	Apiopaeonoside	127509
Radix Paeoniae Alba (白芍 bai shao)	benzoic acid	243
Radix Paeoniae Alba (白芍 bai shao)	Benzoylpaeoniflorin	170087
Radix Paeoniae Alba (白芍 bai shao)	BETA-FARNESENE	5281517
Radix Paeoniae Alba (白芍 bai shao)	BETA-SITOSTEROL	222284
Radix Paeoniae Alba (白芍 bai shao)	Bioallethrin	11442
Radix Paeoniae Alba (白芍 bai shao)	CATECHIN	9064
Radix Paeoniae Alba (白芍 bai shao)	CHEBI:15723	440221
Radix Paeoniae Alba (白芍 bai shao)	CHEBI:27395	440308
Radix Paeoniae Alba (白芍 bai shao)	CHEMBL1077643	46882880
Radix Paeoniae Alba (白芍 bai shao)	cis-7-Decen-1-al	5362695
Radix Paeoniae Alba (白芍 bai shao)	Citral	638011
Radix Paeoniae Alba (白芍 bai shao)	CITRONELLAL	7794
Radix Paeoniae Alba (白芍 bai shao)	Citronellyl acetate	9017
Radix Paeoniae Alba (白芍 bai shao)	Copper salicylaldehyde	99539
Radix Paeoniae Alba (白芍 bai shao)	Ethyl salicylate	8365
Radix Paeoniae Alba (白芍 bai shao)	Gallotannin	452707
Radix Paeoniae Alba (白芍 bai shao)	Galloylglucose	124375
Radix Paeoniae Alba (白芍 bai shao)	guaifenesin	3516
Radix Paeoniae Alba (白芍 bai shao)	HEXANE	8058
Radix Paeoniae Alba (白芍 bai shao)	Lactiflorin	5318917
Radix Paeoniae Alba (白芍 bai shao)	m-cresol	342
Radix Paeoniae Alba (白芍 bai shao)	Methyl 2-methoxybenzoate	61151
Radix Paeoniae Alba (白芍 bai shao)	Methyl cinnamate	637520
Radix Paeoniae Alba (白芍 bai shao)	METHYL GALLATE	7428
Radix Paeoniae Alba (白芍 bai shao)	Myrtanol	521314
Radix Paeoniae Alba (白芍 bai shao)	Oxypaeoniflorin	99650
Radix Paeoniae Alba (白芍 bai shao)	Paeoniflorigenone	133475
Radix Paeoniae Alba (白芍 bai shao)	Paeoniflorin	442534
Radix Paeoniae Alba (白芍 bai shao)	Paeonilactone A	10081437
Radix Paeoniae Alba (白芍 bai shao)	Paeonilactone B	10375422
Radix Paeoniae Alba (白芍 bai shao)	Paeonilactone C	10471123
Radix Paeoniae Alba (白芍 bai shao)	Paeonin	159514
Radix Paeoniae Alba (白芍 bai shao)	PAEONOL	11092
Radix Paeoniae Alba (白芍 bai shao)	Palbinone	192302
Radix Paeoniae Alba (白芍 bai shao)	P-CRESOL	2879
Radix Paeoniae Alba (白芍 bai shao)	Pentagalloylglucose	65238
Radix Paeoniae Alba (白芍 bai shao)	Phenethyl acetate	7654
Radix Paeoniae Alba (白芍 bai shao)	Pinen-10-yl vicianoside	3036428
Radix Paeoniae Alba (白芍 bai shao)	Pyrethrins	6433155
Radix Paeoniae Alba (白芍 bai shao)	Rose oxide	27866
Radix Paeoniae Alba (白芍 bai shao)	salicylic acid	338
Radix Paeoniae Alba (白芍 bai shao)	sec-Butylcarbinol	8723
Radix Paeoniae Alba (白芍 bai shao)	Sulcatone	9862
Radix Paeoniae Alba (白芍 bai shao)	Veratrole	7043
Radix Paeoniae Alba (白芍 bai shao)	Paeonolide	442923
Radix Paeoniae Alba (白芍 bai shao)	Pyrethrin II	5281555
Radix Paeoniae Alba (白芍 bai shao)	Pyrethrosin	5281496
